# Supplementary material for: Rare variants in Toll-like receptor 7 results in functional impairment and downregulation of cytokine-mediated signaling in COVID-19 patients
Source: Genes Immun. 2021 Dec 24;23(1):51–6. doi: 10.1038/s41435-021-00157-1 (PMC8703210; doi:10.1038/s41435-021-00157-1)
Supplement: Supplementary file 4 — Supplementary Table 1 [file 41435_2021_157_MOESM4_ESM.xlsx]

## Sheet: Foglio1
	Supplementary Table 1. Primers used to perform qPCR
	RSAD2-F	5’-TGTGTTCAGGCAACCTCTGA-3’
	RSAD2-R	5’-TTGATCTTCTCCATACCAGCTTCC-3’
	ACOD1-F	5’-TGTGAACGGTGTGGCTATTCA-3’
	ACOD1-R	5’-CCAACGTTCCTACCACGGAA-3’
	CXCL10-F	5’-CCACGTGTTGAGATCATTGCT-3’
	CXCL10-R	5’-TGCATCGATTTTGCTCCCCT-3’
	IFIT2-F	5’-GCACTGCAACCATGAGTGAGA-3’
	IFIT2-R	5’-GCCTCGTTTTGCCCTTTGAG-3’
	IFN-⍺-F	5’-GACTCCATCTTGGCTGTGA-3’
	IFN-⍺-R	5’-TGATTTCTGCTCTGACAACCT-3’
	IFN-𝛾-F	5’-TGACCAGAGCATCCAAAAGA-3’
	IFN-𝛾-R	5’-CTCTTCGACCTCGAAACAGC-3’
	HRPT1-F	5’-TGACACTGGCAAAACAATGCA-3’
	HRPT1-R	5’-GGTCCTTTTCACCAGCAAGCT-3’
